# Supplementary material for: Variation in angler distribution and catch rates of stocked rainbow trout in a small reservoir
Source: PLoS One. 2018 Jan 11;13(1):e0190745. doi: 10.1371/journal.pone.0190745 (PMC5764306; doi:10.1371/journal.pone.0190745)
Supplement: S1 Table — (CSV) [file pone.0190745.s001.csv]

FID	Angler_Int	northing	easting	int_id	timestamp	int_before	angler_number	type	time	complete	species_sought	know_stock	stock_reason	trout_caught	trout_harvest
0	1	110098	783690	1	0	N	4	BANK	0.482638889	Y	520	Y	Y	0	0
1	3	110098	783690	3	1	N	1	BANK	0.510416667	N	520	Y	Y	0	0
2	4	110098	783690	4	1	N	1	BANK	0.511805556	N	520	Y	Y	0	0
3	6	110145	783656	6	1	N	2	BANK	0.518055556	N	999	N	N	0	0
4	8	110112	783758	8	2	N	2	BANK	0.552083333	N	999	N	N	0	0
5	10	110097	783690	10	2	N	1	BANK	0.566666667	N	999	Y	N	0	0
6	11	110097	783690	11	4	Y	1	BANK	0.625	N	0			2	2
7	12	110097	783690	12	4	Y	1	BANK	0.626388889	N	0			1	1
8	13	110097	783690	13	4	N	1	BANK	0.628472222	N	520	Y	Y	0	0
9	14	110097	783690	14	4	N	2	BANK	0.631944444	N	520	Y	Y	0	0
10	15	110080	783768	15	4	Y	2	BANK	0.634027778	N	0			0	0
11	16	110097	783690	16	4	N	1	BANK	0.635416667	N	520	Y	Y	2	2
12	18	110099	783690	18	4	N	2	BANK	0.636805556	N	520	Y	Y	2	2
13	19	110117	783713	19	4	N	1	BANK	0.638888889	N	520	Y		1	1
14	22	110111	783706	22	4	N	1	BANK	0.647916667	N	0			4	4
16	24	110070	783753	24	4	N	2	BANK	0.651388889	N	520	Y	Y	6	6
17	25	110117	783713	25	4	Y	2	BANK	0.654166667	Y	520	Y	Y	5	3
18	26	110150	783653	26	4	N	2	BANK	0.659722222	N	999	N	N	1	1
19	27	110121	783718	27	4	N	1	BANK	0.659722222	N	520	Y	Y	5	5
20	28	110072	783754	28	4	N	1	BANK	0.663194444	N	520	Y	Y	0	0
21	29	110008	783726	29	5	N	1	BANK	0.666666667	N	520	Y	Y	0	0
22	30	109967	783695	30	5	N	2	BANK	0.673611111	N	520	Y	Y	0	0
23	31	110098	783690	31	5	Y	2	BANK	0.686111111	N	0			1	0
24	32	110170	783631	32	5	N	2	BANK	0.6875	N	520	Y	Y	0	0
25	33	110168	783632	33	5	N	1	BANK	0.6875	N	520	Y	Y	0	0
26	34	110097	783690	34	5	Y	1	BANK	0.689583333	Y	0			4	4
27	35	110098	783690	35	5	Y	2	BANK	0.690972222	N	0			5	5
28	36	110118	783672	36	5	Y	2	BANK	0.690972222	N	0			0	0
29	37	110097	783690	37	5	Y	1	BANK	0.692361111	N	0			0	0
30	38	110162	783637	38	5	N	2	BANK	0.694444444	N	999	N	N	0	0
31	39	110098	783690	39	5	N	1	BANK	0.694444444	N	520	Y	Y	0	0
32	40	110097	783690	40	5	N	1	BANK	0.697916667	N	520	Y	Y	2	0
33	41	110112	783700	41	5	Y	1	BANK	0.70625	N	0			0	0
34	42	110066	783749	42	6	Y	2	BANK	0.711111111	N	0			0	0
35	43	110112	783759	43	6	N	1	BANK	0.713194444	N	520	N	N	0	0
36	44	110100	783690	44	6	Y	1	BANK	0.715277778	N	0			1	1
37	45	110098	783691	45	6	Y	1	BANK	0.720138889	N	0			2	2
38	46	109979	783701	46	6	N	2	BANK	0.722222222	Y	520	Y	Y	3	3
39	47	110089	783434	47	6	N	3	BANK	0.722222222	N	999	Y	Y	0	0
40	48	110111	783706	48	6	Y	2	BANK	0.724305556	N	0			0	0
41	49	109994	783501	49	6	N	3	BANK	0.725694444	N	520	Y	Y	0	0
42	50	110098	783690	50	6	N	2	BANK	0.727083333	N	520	Y	Y	0	0
43	51	110198	783438	51	6	N	1	BANK	0.729166667	N	700	Y	Y	1	0
44	52	110097	783691	52	6	Y	2	BANK	0.730555556	N	0			0	0
45	53	109987	783708	53	7	Y	1	BANK	0.756944444	N	0			1	1
46	54	110098	783691	54	7	N	2	BANK	0.760416667	N	520	Y	N	0	0
47	55	110118	783672	55	7	Y	2	BANK	0.763888889	N	0			0	0
48	56	110098	783690	56	7	N	2	BANK	0.764583333	N	770	N	N	0	0
49	57	110098	783690	57	7	Y	1	BANK	0.767361111	N	0			1	1
50	58	109987	783708	58	8	Y	1	BANK	0.791666667	Y	0			0	0
51	59	110067	783749	59	8	N	1	BANK	0.791666667	N	770	N	N	0	0
52	60	110067	783750	60	8	N	1	BANK	0.795138889	N	520	Y	N	0	0
53	61	110098	783690	61	8	Y	1	BANK	0.802083333	Y	0			1	1
54	62	110136	783660	62	8	Y	2	BANK	0.802083333	N	0			3	3
55	63	110098	783690	63	8	Y	1	BANK	0.804166667	N	0			1	1
56	64	110220	783612	64	9	N	2	BANK	0.84375	DENIED	0			0	0
57	65	110265	783603	65	21	N	1	BANK	0.336805556	N	520	Y	Y	0	0
58	66	110112	783757	66	21	N	1	BANK	0.34375	N	999	Y	N	1	0
59	67	110130	783665	67	21	N	1	BANK	0.34375	N	520	Y	Y	2	2
60	69	110092	783434	69	21	N	1	BANK	0.350694444	N	520	Y	Y	0	0
61	70	110097	783690	70	22	Y	5	BANK	0.377083333	N	0			0	0
62	71	110164	783634	71	22	N	1	BANK	0.378472222	N	999	Y	Y	0	0
63	72	110188	783436	72	22	Y	1	BANK	0.384027778	N	0			0	0
64	73	110224	783610	73	22	N	2	BANK	0.385416667	N	520	Y	Y	1	1
65	74	109991	783710	74	23	N	1	BANK	0.417361111	N	520	Y	Y	0	0
66	75	109975	783701	75	23	Y	1	BANK	0.419444444	N	0			0	0
67	76	110116	783725	76	23	Y	5	BANK	0.422916667	N	0			0	0
68	77	110160	783429	77	23	Y	1	BANK	0.423611111	N	0			0	0
69	78	110098	783690	78	23	N	2	BANK	0.424305556	N	520	Y	Y	1	1
70	79	110098	783690	79	23	N	1	BANK	0.426388889	N	520	Y	Y	0	0
71	80	110098	783690	80	23	N	1	BANK	0.430555556	N	520	Y	Y	0	0
72	81	110160	783634	81	23	N	1	BANK	0.434027778	N	520	N	Y	0	0
73	82	110152	783647	82	23	N	1	BANK	0.440972222	N	999	Y	N	0	0
74	83	110097	783691	83	23	Y	2	BANK	0.451388889	N	0			0	0
75	84	110111	783705	84	24	Y	5	BANK	0.4625	N	0			0	0
76	85	110251	783452	85	24	Y	2	BANK	0.465277778	N	0			0	0
77	86	110125	783668	86	24	N	2	BANK	0.465277778	N	520	Y	Y	0	0
78	87	110122	783670	87	24	N	1	BANK	0.468055556	N	520	Y	Y	0	0
79	88	110271	783610	88	24	Y	2	BANK	0.46875	N	0			0	0
80	89	110132	783664	89	24	N	1	BANK	0.46875	N	520	Y	Y	2	2
81	90	110162	783634	90	24	Y	1	BANK	0.471527778	N	0			0	0
82	91	110098	783689	91	24	Y	1	BANK	0.473611111	N	0			0	0
83	92	110152	783649	92	25	Y	2	BANK	0.5	N	0			0	0
84	93	110162	783637	93	25	Y	2	BANK	0.502083333	N	0			0	1
85	94	110311	783616	94	25	Y	1	BANK	0.503472222	N	0			0	0
86	95	110167	783630	95	25	Y	2	BANK	0.504166667	N	0			0	0
87	96	110403	783508	96	25	Y	2	BANK	0.509722222	N	0			0	0
88	97	110080	783439	97	25	N	1	BANK	0.510416667	N	520	Y	Y	0	0
89	98	110066	783752	98	25	N	1	BANK	0.538194444	N	520	N	N	0	0
90	99	110109	783700	99	26	N	2	BANK	0.545833333	N	520	N	Y	0	0
91	100	110122	783428	100	26	N	1	BANK	0.547222222	DENIED	0			0	0
92	101	110399	783509	101	26	Y	2	BANK	0.548611111	N	0			0	0
93	103	110098	783691	103	26	N	2	BANK	0.552083333	N	520	Y	Y	0	0
94	104	109981	783706	104	27	Y	2	BANK	0.586805556	N	0			1	0
95	105	110120	783671	105	27	N	4	BANK	0.590972222	N	520	Y	Y	0	0
96	106	110121	783427	106	27	N	2	BANK	0.59375	N	520	Y	Y	0	0
97	107	110098	783691	107	27	Y	2	BANK	0.595833333	N	0			0	0
98	108	110108	783699	108	27	N	1	BANK	0.597916667	N	520	Y	Y	0	0
99	109	110130	783665	109	27	N	1	BANK	0.594444444	N	999	Y	Y	0	0
100	110	109982	783639	110	27	N	1	BANK	0.602777778	N	700	Y	Y	0	0
101	111	110123	783718	111	27	N	3	BANK	0.604166667	N	520	N	Y	0	0
102	112	110153	783651	112	28	Y	1	BANK	0.627777778	N	0			0	0
103	113	110037	783739	113	28	Y	1	BANK	0.629861111	N	0			0	0
104	114	110098	783691	114	28	Y	1	BANK	0.63125	N	0			1	1
105	115	110163	783632	115	28	Y	1	BANK	0.645833333	N	0			0	0
106	116	110096	783690	116	28	Y	2	BANK	0.632638889	N	0			0	0
107	117	110099	783691	117	28	Y	1	BANK	0.634722222	N	0			0	0
108	118	110154	783645	118	28	Y	3	BANK	0.635416667	N	0			0	0
109	119	110160	783635	119	28	N	2	BANK	0.635416667	N	730	N	N	0	0
110	120	110199	783437	120	28	N	2	BANK	0.638888889	N	770	N	N	0	0
111	121	110421	783585	121	28	N	1	BANK	0.642361111	N	520	Y	Y	0	0
112	122	109982	783639	122	28	N	1	BANK	0.645833333	N	520	Y	Y	0	0
113	123	109981	783640	123	28	Y	1	BANK	0.645833333	N	0			1	0
114	124	110199	783438	124	29	Y	2	BANK	0.667361111	N	0			0	0
115	125	110098	783687	125	29	Y	1	BANK	0.669444444	N	0			0	0
116	126	110097	783689	126	29	Y	2	BANK	0.670833333	N	0			0	0
117	127	110174	783623	127	29	Y	1	BANK	0.673611111	N	0			0	0
118	128	110098	783691	128	29	N	3	BANK	0.677083333	N	520	Y		1	1
119	129	110117	783673	129	29	Y	1	BANK		N	0			1	1
120	130	110150	783654	130	29	Y	1	BANK	0.679166667	DENIED	0			0	0
121	131	110112	783758	131	29	N	4	BANK	0.680555556	N	999	Y	Y	0	0
122	132	110238	783600	132	29	Y	1	BANK	0.6875	N	0			1	0
123	133	109967	783695	133	29	Y	1	BANK	0.438888889	N	0			2	0
124	134	109962	783687	134	29	Y	1	BANK	0.690972222	N	0			0	0
125	135	110256	783451	135	30	N	3	BANK		N	730			0	0
126	136	110114	783427	136	30	N	2	BANK	0.71875	N	520	Y	Y	0	0
127	137	110096	783692	137	30	N	1	BANK	0.722222222	N	520	Y	Y	0	0
128	138	110096	783691	138	30	Y	2	BANK	0.723611111	N	0			0	0
129	139	110097	783690	139	30	Y	1	BANK	0.725694444	N	0			1	1
130	140	110098	783687	140	30	N	2	BANK	0.727777778	N	520	Y	Y	1	1
131	141	110116	783675	141	30	Y	2	BANK	0.730555556	Y	0			0	0
132	142	110143	783656	142	30	Y	1	BANK	0.732638889	N	0			0	0
133	143	110122	783717	143	30	Y	3	BANK	0.734722222	N	0			0	0
134	144	109961	783685	144	30	Y	2	BANK	0.740972222	N	0			1	1
135	145	110150	783653	145	31	N	1	BANK	0.761805556	N	520	Y	Y	0	0
136	146	110109	783681	146	31	Y	1	BANK	0.764583333	Y	0			0	0
137	147	110096	783691	147	31	Y	1	BANK	0.765277778	N	0			0	0
138	148	110097	783691	148	31	Y	2	BANK	0.767361111	N	0			0	0
139	149	110097	783691	149	31	Y	1	BANK	0.76875	N	0			0	0
140	150	110122	783720	150	31	N	2	BANK	0.770833333	N	520	Y	Y	1	1
141	152	110126	783742	152	31	Y	3	BANK	0.775694444	N	0			0	0
142	153	110333	783629	153	31	Y	3	BANK	0.781944444	DENIED	0			0	0
143	154	110111	783758	154	32	Y	3	BANK	0.805555556	Y	0			0	0
