# Supplementary material for: Variation in angler distribution and catch rates of stocked rainbow trout in a small reservoir
Source: PLoS One. 2018 Jan 11;13(1):e0190745. doi: 10.1371/journal.pone.0190745 (PMC5764306; doi:10.1371/journal.pone.0190745)
Supplement: S2 Table — (CSV) [file pone.0190745.s002.csv]

FID	northing	easting	uni_id	timestamp	angler_number	type
0	110101	783693	1	0	5	bank
1	110122	783671	2	0	2	bank
2	110026	783471	3	0	1	bank
3	110273	783594	4	0	1	bank
4	110424	783589	5	0	1	bank
6	110123	783720	16	1	2	bank
7	110100	783694	17	1	3	bank
8	110121	783671	18	1	2	bank
9	110315	783607	19	1	1	bank
11	110113	783754	33	2	3	bank
12	110116	783713	34	2	2	bank
13	110100	783694	35	2	7	bank
14	110026	783472	36	2	1	bank
15	110406	783652	37	2	1	bank
16	110120	783746	50	3	1	bank
17	110124	783721	51	3	3	bank
18	110114	783709	52	3	1	bank
19	110109	783703	53	3	2	bank
20	110100	783694	54	3	4	bank
21	110145	783650	55	3	2	bank
22	110318	783608	56	3	1	bank
24	109969	783697	64	4	1	bank
25	109993	783713	65	4	1	bank
26	110060	783745	66	4	1	bank
27	110079	783764	67	4	1	bank
28	110110	783757	68	4	1	bank
29	110123	783744	69	4	1	bank
30	110123	783720	70	4	2	bank
31	110111	783706	71	4	10	bank
32	110100	783694	72	4	9	bank
33	110119	783667	73	4	1	bank
34	109968	783697	81	5	2	bank
35	110007	783725	82	5	1	bank
36	110080	783765	83	5	1	bank
37	110109	783763	84	5	1	bank
38	110120	783746	85	5	2	bank
39	110127	783733	86	5	2	bank
40	110121	783721	87	5	2	bank
41	110112	783710	88	5	5	bank
42	110100	783694	89	5	12	bank
43	110109	783677	90	5	3	bank
44	110120	783668	91	5	4	bank
45	110145	783654	92	5	1	bank
46	109983	783707	103	6	2	bank
47	110048	783738	104	6	1	bank
48	110070	783751	105	6	1	bank
49	110096	783781	106	6	1	bank
50	110107	783770	107	6	2	bank
51	110122	783744	108	6	2	bank
52	110115	783711	109	6	2	bank
53	110107	783701	110	6	1	bank
54	110105	783687	111	6	1	bank
55	110101	783693	112	6	5	bank
56	110017	783482	113	6	2	bank
57	110077	783443	114	6	2	bank
58	110176	783432	115	6	1	bank
59	110250	783453	116	6	1	bank
60	110284	783462	117	6	1	bank
61	109979	783619	130	7	1	bank
62	109981	783706	131	7	1	bank
63	110111	783756	132	7	1	bank
64	110123	783734	133	7	2	bank
65	110111	783710	134	7	3	bank
66	110099	783693	135	7	4	bank
67	110019	783481	136	7	5	bank
68	110249	783452	137	7	2	bank
69	110406	783647	138	7	1	bank
70	110109	783758	151	8	2	bank
71	110113	783708	152	8	1	bank
72	110108	783701	153	8	1	bank
73	110100	783693	154	8	4	bank
74	110104	783681	155	8	1	bank
75	110026	783471	156	8	3	bank
76	110177	783432	157	8	2	bank
77	110407	783646	158	8	1	bank
78	110135	783658	169	9	2	bank
79	110124	783721	178	19	0	bank
80	110100	783693	179	20	1	bank
81	110112	783755	180	21	1	bank
82	110107	783700	181	21	1	bank
83	110108	783677	182	21	1	bank
84	110163	783430	183	21	1	bank
85	110124	783725	185	22	5	bank
86	110100	783694	186	22	2	bank
87	110113	783676	187	22	1	bank
88	110120	783670	188	22	2	bank
89	110156	783429	189	22	1	bank
90	109980	783701	190	23	1	bank
91	110002	783716	191	23	1	bank
93	110108	783674	193	23	1	bank
94	110111	783676	194	23	1	bank
95	110114	783673	195	23	1	bank
96	110113	783671	196	23	1	bank
97	110144	783654	197	23	1	bank
98	110170	783635	198	23	1	bank
99	110197	783612	199	23	1	bank
100	110232	783605	200	23	1	bank
101	110296	783603	201	23	1	bank
102	110290	783462	202	23	1	bank
104	110123	783728	204	24	5	bank
105	110101	783693	205	24	5	bank
106	110181	783624	206	24	1	bank
107	110204	783611	207	24	1	bank
108	110151	783429	208	24	1	bank
109	110283	783461	209	24	1	bank
110	110289	783462	210	24	1	bank
111	110416	783584	211	24	1	bank
112	110425	783588	212	24	1	bank
113	110405	783650	213	24	1	bank
114	110007	783725	214	25	2	bank
115	110112	783756	215	25	2	bank
116	110112	783707	216	25	2	bank
117	110100	783693	217	25	3	bank
118	110117	783669	218	25	1	bank
119	110068	783448	219	25	1	bank
120	110128	783429	220	25	1	bank
121	110239	783447	221	25	2	bank
122	110406	783649	222	25	3	bank
123	110049	783739	226	26	1	bank
124	110112	783708	227	26	2	bank
125	110101	783693	228	26	2	bank
126	110118	783668	229	26	1	bank
127	110161	783430	230	26	1	bank
128	110403	783511	231	26	2	bank
129	109982	783707	236	27	2	bank
130	109981	783641	237	27	1	bank
132	110125	783728	239	27	3	bank
133	110110	783707	240	27	1	bank
134	110100	783693	241	27	4	bank
135	110115	783671	242	27	1	bank
136	110053	783457	243	27	1	bank
137	110194	783436	244	27	1	bank
138	109963	783684	248	28	1	bank
139	109990	783714	249	28	1	bank
140	110118	783717	250	28	1	bank
141	110108	783702	251	28	1	bank
142	110104	783686	252	28	1	bank
143	110114	783673	253	28	1	bank
145	110156	783646	255	28	1	bank
146	110180	783630	256	28	1	bank
147	110171	783601	257	28	4	bank
148	110153	783429	258	28	1	bank
149	110159	783429	259	28	1	bank
150	110249	783452	260	28	1	bank
151	110347	783488	261	28	1	bank
152	110372	783499	262	28	1	bank
153	110298	783613	263	28	3	bank
154	110424	783588	264	28	1	bank
155	109984	783638	278	29	1	bank
156	109980	783701	279	29	1	bank
157	110003	783717	280	29	1	bank
158	110109	783757	281	29	4	bank
159	110122	783722	282	29	1	bank
160	110112	783710	283	29	1	bank
161	110101	783694	284	29	6	bank
162	110142	783657	285	29	2	bank
163	110223	783621	286	29	2	bank
164	110129	783427	287	29	1	bank
165	110242	783448	288	29	2	bank
166	110287	783461	289	29	2	bank
167	110053	783457	297	30	2	bank
168	109971	783693	298	30	1	bank
169	109993	783707	299	30	1	bank
170	110050	783740	300	30	1	bank
171	110096	783762	301	30	5	bank
172	110122	783727	302	30	5	bank
173	110100	783693	303	30	5	bank
174	110118	783668	304	30	2	bank
175	110126	783663	305	30	2	bank
176	110146	783652	306	30	1	bank
177	110181	783632	307	30	1	bank
179	110219	783442	309	30	2	bank
180	110306	783469	310	30	3	bank
181	110363	783494	311	30	2	bank
182	110095	783762	318	31	6	bank
183	110109	783675	319	31	1	bank
184	110126	783664	320	31	3	bank
185	110147	783653	321	31	6	bank
186	110175	783633	322	31	2	bank
187	110204	783620	323	31	1	bank
188	110233	783609	324	31	1	bank
190	110219	783442	326	31	2	bank
191	110347	783488	327	31	2	bank
192	110115	783739	335	32	3	bank
193	110180	783621	336	32	1	bank
194	110250	783451	337	32	2	bank
195	110388	783648	338	32	3	bank
196	110100	783694	344	33	0	bank
197	110100	783694	345	34	0	bank
198	110100	783694	346	35	0	bank
