# Supplementary material for: Variation in angler distribution and catch rates of stocked rainbow trout in a small reservoir
Source: PLoS One. 2018 Jan 11;13(1):e0190745. doi: 10.1371/journal.pone.0190745 (PMC5764306; doi:10.1371/journal.pone.0190745)
Supplement: S2 Text — (TXT) [file pone.0190745.s004.txt]

####Brian Harmon
###01/11/16
##model catch rates at Holmes Lake as a function of distance and time since stocking
.libPaths("~/RLibrary2")
library(dplyr)
library(mgcv)
library(grid)
library(bbmle)
library(reshape)
library(ape)
library(glmmadmb)

##Spatial and visualization
library(raster)  
library(maptools)
library(rgeos)  
library(gtable)
library(ggplot2)
library(rasterVis)
library(gridExtra)


count <- read.csv("~/S2_Table.csv")
count<-count%>%
  mutate(distance=sqrt(((easting-783717)^2)+((northing-110114)^2)))

ints <- read.csv("~S1_Table.csv")
ints<-ints%>%
  mutate(distance=sqrt(((easting-783717)^2)+((northing-110114)^2)))

###CPUE by AREA
ints<- na.omit(ints) ##remove incomplete data from interviews

target <- c(0, 520, 999)  ##520 are rainbow trout, 999 are "anything", 0 are folks that were asked in a previous hour and answered "rainbow trout" or "anything"

ints<- ints%>%
  filter(species_sought %in% target)%>%
  mutate(CPUE=trout_caught/angler_number)%>%##data is already hourly, CPUE to account for party size
  mutate(time.poststocking=timestamp-4)

count<-count%>%
  filter(timestamp>3)%>%
  mutate(time.poststocking=timestamp-4)%>%
  mutate(time.period=NA)

##create 4 time periods based on which hour and day the angler party location was recorded
for(i in 1:nrow(count)){ 
  if(is.na(count$time.period[i])){
    if(count$time.poststocking[i]<3) {
      count$time.period[i]=1
    } else if(count$time.poststocking[i]<10) {
      count$time.period[i]=2
    } else if(count$time.poststocking[i]<24) {
      count$time.period[i]=3
    } else if(count$time.poststocking[i]<40) {
      count$time.period[i]=4
    } else{count$time.period[i]=NA}
  }
}

count$time.period<-as.factor(count$time.period)

##create 4 time periods based on which hour and day the interview occurred
ints2<-ints%>%
  filter(timestamp>3)%>%
  mutate(time.period=NA)
for(i in 1:nrow(ints2)){ 
  if(is.na(ints2$time.period[i])){
    if(ints2$time.poststocking[i]<3) {
      ints2$time.period[i]=1
    } else if(ints2$time.poststocking[i]<17) {
      ints2$time.period[i]=2
    } else if(ints2$time.poststocking[i]<24) {
      ints2$time.period[i]=3
    } else if(ints2$time.poststocking[i]<40) {
      ints2$time.period[i]=4
    } else{ints2$time.period[i]=NA}
  }
}
ints2$time.period<-as.factor(ints2$time.period)
ints2$logangler_number<- log(ints2$angler_number)


##create four models, 2 poisson, 2 negative bionomial, 2 with zero-inflation, 2 without zero-inflation, to determine best model for predicting catch rates
##party size is offset to account for different sized parties
poiss.mod1<-glmmadmb((trout_caught~(distance+ time.period) +offset(logangler_number)),
                     data=ints2,
                     zeroInflation=FALSE,
                     family = "poisson")
poiss.mod2<-glmmadmb((trout_caught~(distance+ time.period) +offset(logangler_number)),
                     data=ints2,
                     zeroInflation=TRUE,
                     family = "poisson")
binom.mod1<-glmmadmb((trout_caught~(distance+ time.period) +offset(logangler_number)),
                     data=ints2,
                     zeroInflation=FALSE,
                     family = "nbinom1")
binom.mod2<-glmmadmb((trout_caught~(distance+ time.period) +offset(logangler_number)),
                     data=ints2,
                     zeroInflation=TRUE,
                     family = "nbinom1")

AICtab(poiss.mod1, poiss.mod2, binom.mod1, binom.mod2) ##determining best model
summary(poiss.mod2)


###Spatial autocorrelation
ints2$trout_caught_pp<-ints2$trout_caught/ints2$angler_number
holmes.dists<-as.matrix(dist(cbind(ints2$easting, ints2$northing)))
holmes.dists.inv <- 1/holmes.dists
diag(holmes.dists.inv) <- 0
holmes.dists.inv[which(!is.finite(holmes.dists.inv))] <- 0  ##some values (converging on 0, leave bounds)
Moran.I(ints2$trout_caught_pp, holmes.dists.inv)


for.moran<-residuals(poiss.mod2)
for.moran<-as.data.frame(for.moran)

Moran.I(for.moran$V1, holmes.dists.inv)


##creating model predictions
poiss2.dat<-expand.grid(distance=seq(0, 400,by=1),
                        time.period=unique(ints2$time.period), 
                        logangler_number=mean(ints2$logangler_number), na.rm=T)
predictions<-predict(poiss.mod2, poiss2.dat, type="response")
mapping.output3<-cbind(predictions, poiss2.dat)

##bring in data sets, pull just one point from fish start (they are all the same spatial point)
holmes<- readShapePoly("F:/Thesis.04.10.17/HolmesTroutStocking/0_Analysis/SHAPEFILES/holmes_for_r.shp") ##shapefile of holmes lake southern basin
fish.start<- readShapePoints("F:/Thesis.04.10.17/HolmesTroutStocking/0_Analysis/SHAPEFILES/Fish_Start.shp") ##shapefile of where fish were stocked
cast.dist<-readShapePoly("F:/Thesis.04.10.17/HolmesTroutStocking/0_Analysis/SHAPEFILES/Holmes_Castingdistance_Ribbon.shp") ##30 meter ribbon around Holmes Lake to avoid projecting model into areas where no fish were caught by bank anglers (too far away from shore)
fish.start<-fish.start[1,] ##all points the sane, just need 1
fish.start.sp<-SpatialPoints(fish.start)

##creating raster for model predictions to be mapped on to
tru.extb <- extent(min(count$easting)-100, max(count$easting)+100, 
                   min(count$northing)-100, max(count$northing+100)) 
tru.extb<-raster(tru.extb)
res(tru.extb)<-c(1,1) #1x1 m raster cells
values(tru.extb)<-1
##assigning raster values a distance value based on how far away from the start location the location was
dist.stocking<-distanceFromPoints(tru.extb, fish.start.sp)


dist.stocking2<-as.data.frame(dist.stocking, xy=TRUE)
dist.stocking2$layer<-as.integer(dist.stocking2$layer)
dist.stocking2$distance<-dist.stocking2$layer


####for timestamp=4 or less

mapping.output3.4<-mapping.output3%>%
  filter(time.period==1)


dist.stocking4<-left_join(dist.stocking2, mapping.output3.4, by="distance")
dist.stocking4<-dist.stocking4[c(1:2, 5)]
spg4<-dist.stocking4

coordinates(spg4)<-~x + y
gridded(spg4)=TRUE
raster4<-raster(spg4)
plot(raster4)

####for timestamp= 5 to 8

mapping.output3.8<-mapping.output3%>%
  filter(time.period==2)


dist.stocking8<-left_join(dist.stocking2, mapping.output3.8, by="distance")
dist.stocking8<-dist.stocking8[c(1:2, 5)]
spg8<-dist.stocking8

coordinates(spg8)<-~x + y
gridded(spg8)=TRUE
raster8<-raster(spg8)
plot(raster8)

####for timestamp= 9 to 23

mapping.output3.23<-mapping.output3%>%
  filter(time.period==3)


dist.stocking23<-left_join(dist.stocking2, mapping.output3.23, by="distance")
dist.stocking23<-dist.stocking23[c(1:2, 5)]
spg23<-dist.stocking23

coordinates(spg23)<-~x + y
gridded(spg23)=TRUE
raster23<-raster(spg23)
plot(raster23)

####for timestamp=24 to 31

mapping.output3.31<-mapping.output3%>%
  filter(time.period==4)


dist.stocking31<-left_join(dist.stocking2, mapping.output3.31, by="distance")
dist.stocking31<-dist.stocking31[c(1:2, 5)]
spg31<-dist.stocking31

coordinates(spg31)<-~x + y
gridded(spg31)=TRUE
raster31<-raster(spg31)
plot(raster31)

#####creating groups of anglers for each time period, then turning them into spatial points
#count.0<-count%>%
# filter(timestamp<3)
count.4<-count%>%
  filter(time.period==1)
count.8<-count%>%
  filter(time.period==2)
count.23<-count%>%
  filter(time.period==3)
count.31<-count%>%
  filter(time.period==4)

tru.4 <- (count.4[c(3:2)])
tru.sp4 <- SpatialPoints(tru.4)

tru.8 <- (count.8[c(3:2)])
tru.sp8 <- SpatialPoints(tru.8)

tru.23 <- (count.23[c(3:2)])
tru.sp23 <- SpatialPoints(tru.23)

tru.31 <- (count.31[c(3:2)])
tru.sp31 <- SpatialPoints(tru.31)

#######

###how to crop to the shapefile
raster31<-crop(raster31, extent(holmes))
raster31<-mask(raster31, cast.dist)

raster23<-crop(raster23, extent(holmes))
raster23<-mask(raster23, cast.dist)

raster8<-crop(raster8, extent(holmes))
raster8<-mask(raster8, cast.dist)


raster4<-crop(raster4, extent(holmes))
raster4<-mask(raster4, cast.dist)


###snap anglers to polyline for plotting
holmes.line<-as(holmes[1, ], "SpatialLines")

tru.sp4snap<-snapPointsToLines(tru.sp4, holmes.line)
tru.sp8snap<-snapPointsToLines(tru.sp8, holmes.line)
tru.sp23snap<-snapPointsToLines(tru.sp23, holmes.line)
tru.sp31snap<-snapPointsToLines(tru.sp31, holmes.line)


#ggplot


tru.sp4snap_gg<-as.data.frame(tru.sp4snap)
tru.sp8snap_gg<-as.data.frame(tru.sp8snap)
tru.sp23snap_gg<-as.data.frame(tru.sp23snap)
tru.sp31snap_gg<-as.data.frame(tru.sp31snap)

##theme used for mapping
theme_map <- function(base_size = 12, base_family = "") {
  # Starts with theme_grey and then modify some parts
  theme_bw(base_size = base_size, base_family = base_family) %+replace%
    theme(
      strip.background = element_blank(),
      strip.text.x = element_text(size = 18),
      strip.text.y = element_text(size = 18),
      axis.text.x = element_blank(),
      axis.text.y = element_blank(),
      axis.ticks = element_blank(), 
      axis.title.x = element_blank(),
      axis.title.y = element_blank(),
      panel.background = element_blank(), 
      panel.border =element_blank(), 
      panel.grid.major = element_blank(), 
      panel.grid.minor = element_blank(), 
      panel.margin = unit(1.0, "lines"), 
      plot.background = element_blank(), 
      plot.margin = unit(c(0.25,  0.5, 0.0, 0.00), "lines"),
      axis.line = element_blank(),
      legend.position= "left",
      legend.background=element_blank(),
      legend.margin = unit(0.1, "line"),
      legend.title=element_text(size=16,colour="black"),
      legend.text=element_text(size=16,colour="black",hjust=0.2),
      legend.key = element_blank(),
      legend.key.width=unit(2, "line"),
      legend.key.height=unit(2, "line"))
  
}

holmes_gg<-fortify(holmes)
plot4<-gplot(raster4)+
  geom_tile(aes(fill=value))+
  scale_fill_gradient(low="#2166ac", high="#b2182b", na.value="transparent", limits=c(0,4), name="CPUE")+
  geom_polygon(aes(x=long, y=lat), fill=NA, linetype=1, size=1.5, color="black", data=holmes_gg)+
  geom_point(aes(x=X,y=Y), pch=21, size=3.5, color="black", fill="darkgoldenrod2", data=tru.sp4snap_gg)+
  coord_equal(ratio=1)+
  theme_map()

legend = gtable_filter(ggplot_gtable(ggplot_build(plot4)), "guide-box") 


plot8<-gplot(raster8)+
  geom_tile(aes(fill=value))+
  scale_fill_gradient(low="#2166ac", high="#b2182b", na.value="transparent", limits=c(0,4))+
  geom_polygon(aes(x=long, y=lat), fill=NA, linetype=1, size=1.5, color="black", data=holmes_gg)+
  geom_point(aes(x=X,y=Y), pch=21, size=3.5, color="black", fill="darkgoldenrod2", data=tru.sp8snap_gg)+
  labs(title="October 15\n 1800-2200")+
  coord_equal(ratio=1)+
  theme_map()+
  theme(legend.position="none")

plot23<-gplot(raster23)+
  geom_tile(aes(fill=value))+
  scale_fill_gradient(low="#2166ac", high="#b2182b", na.value="transparent", limits=c(0,4))+
  geom_polygon(aes(x=long, y=lat), fill=NA, linetype=1, size=1.5, color="black", data=holmes_gg)+
  geom_point(aes(x=X,y=Y), pch=21, size=3.5, color="black", fill="darkgoldenrod2", data=tru.sp23snap_gg)+
  labs(title="October 16\n 0600-1459")+
  coord_equal(ratio=1)+
  theme_map()+
  theme(legend.position="none")


plot31<-gplot(raster31)+
  geom_tile(aes(fill=value))+
  scale_fill_gradient(low="#2166ac", high="#b2182b", na.value="transparent", limits=c(0,4))+
  geom_polygon(aes(x=long, y=lat), fill=NA, linetype=1, size=1.5, color="black", data=holmes_gg)+
  labs(title="October 16\n 1500-2200")+
  geom_point(aes(x=X,y=Y), pch=21, size=3.5, color="black", fill="darkgoldenrod2", data=tru.sp31snap_gg)+
  coord_equal(ratio=1)+
  theme_map()+
  theme(legend.position="none")

#grid.arrange(plot4, plot8, plot23, plot31, ncol=4)
#multiplot(plot4, plot8, plot23, plot31)


######

df<-data.frame(x1=783700, x2=783800, y1=110200, y2=110200)
df2<-data.frame(x1=783750, x2=783750, y1=110300, y2=110400)


plot4<-gplot(raster4)+
  geom_tile(aes(fill=value))+
  scale_fill_gradient(low="#2166ac", high="#b2182b", na.value="transparent", limits=c(0,4))+
  geom_polygon(aes(x=long, y=lat), fill=NA, linetype=1, size=1.5, color="black", data=holmes_gg)+
  geom_point(aes(x=X,y=Y), pch=21, size=3.5, color="black", fill="darkgoldenrod2", data=tru.sp4snap_gg)+
  geom_segment(aes(x=x1, y=y1, xend=x2, yend=y2), colour="black", lwd=2, data=df)+
  annotate("text", label = "100m", x = 783750, y = 110220)+
  annotate("text", label="*", x=783717, y=110090, size=21)+
  geom_segment(aes(x=x1, y=y1, xend=x2, yend=y2), colour="black", lwd=2, arrow = arrow(length = unit(0.03, "npc")), data=df2)+
  annotate("text", label = "N", x = 783775, y = 110350)+
  labs(title="October 15\n 1500-1759")+
  coord_equal(ratio=1)+
  theme_map()+
  theme(legend.position="none")

#grid.arrange(plot4, plot8, plot23, plot31, legend, ncol=5)

plot.layout<-grid.arrange(legend, arrangeGrob(plot4, plot8, plot23, plot31, ncol=4), 
                          ncol=2, widths=c(0.09,1))
